# Supplementary material for: Large-scale control of the retroflection of the Labrador Current
Source: Nat Commun. 2023 May 6;14:2623. doi: 10.1038/s41467-023-38321-y (PMC10163246; doi:10.1038/s41467-023-38321-y)
Supplement: Supplementary file 5 — Source Data [file 41467_2023_38321_MOESM5_ESM.csv]

Figure 3
Date	Retroflection index
1993.36347031963	0.077639751552795
1993.36621004566	0.0527950310559006
1993.36894977169	0.0652173913043478
1993.37168949772	0.0910973084886128
1993.37442922374	0.0641821946169772
1993.37716894977	0.056935817805383
1993.3799086758	0.056935817805383
1993.38264840183	0.0683229813664596
1993.38538812785	0.0538302277432712
1993.38812785388	0.0486542443064182
1993.39086757991	0.0351966873706004
1993.39360730594	0.0538302277432712
1993.39634703196	0.062111801242236
1993.39908675799	0.072463768115942
1993.40182648402	0.0714285714285714
1993.40456621005	0.0579710144927536
1993.40730593607	0.0590062111801242
1993.4100456621	0.0600414078674948
1993.41278538813	0.0527950310559006
1993.41552511416	0.046583850931677
1993.41940639269	0.056935817805383
1993.42214611872	0.0476190476190476
1993.42488584475	0.0424430641821946
1993.42762557078	0.0383022774327122
1993.4303652968	0.0320910973084886
1993.43310502283	0.046583850931677
1993.43584474886	0.0496894409937888
1993.43858447489	0.056935817805383
1993.44132420091	0.0476190476190476
1993.44406392694	0.0714285714285714
1993.44680365297	0.0610766045548654
1993.449543379	0.072463768115942
1993.45228310502	0.0703933747412008
1993.45502283105	0.0445134575569358
1993.45776255708	0.0579710144927536
1993.46050228311	0.0600414078674948
1993.46324200913	0.0610766045548654
1993.46598173516	0.056935817805383
1993.46872146119	0.0445134575569358
1993.47146118721	0.0486542443064182
1993.47420091324	0.046583850931677
1993.47694063927	0.0610766045548654
1993.4796803653	0.0848861283643892
1993.48242009132	0.0631469979296066
1993.48515981735	0.0714285714285714
1993.48789954338	0.0817805383022774
1993.49063926941	0.0734989648033126
1993.49337899543	0.0745341614906832
1993.49611872146	0.0662525879917184
1993.49885844749	0.077639751552795
1993.50159817352	0.0890269151138716
1993.50273972603	0.0631469979296066
1993.50547945205	0.0641821946169772
1993.50821917808	0.0579710144927536
1993.51095890411	0.0662525879917184
1993.51369863014	0.0652173913043478
1993.51643835616	0.0807453416149068
1993.51917808219	0.0703933747412008
1993.52191780822	0.0683229813664596
1993.52465753425	0.0797101449275362
1993.52739726027	0.0662525879917184
1993.5301369863	0.0652173913043478
1993.53287671233	0.082815734989648
1993.53561643836	0.087991718426501
1993.53835616438	0.0559006211180124
1993.54109589041	0.0703933747412008
1993.54383561644	0.0714285714285714
1993.54657534247	0.0641821946169772
1993.54931506849	0.077639751552795
1993.55205479452	0.0600414078674948
1993.55479452055	0.0662525879917184
1993.55753424658	0.0703933747412008
1993.5602739726	0.0921325051759834
1993.56301369863	0.0993788819875776
1993.56575342466	0.111801242236025
1993.56849315068	0.0962732919254658
1993.57123287671	0.0910973084886128
1993.57397260274	0.133540372670807
1993.57671232877	0.123188405797101
1993.57945205479	0.077639751552795
1993.58219178082	0.101449275362319
1993.58607305936	0.111801242236025
1993.58881278539	0.087991718426501
1993.59155251142	0.0973084886128364
1993.59429223744	0.0962732919254658
1993.59703196347	0.0766045548654244
1993.5997716895	0.0683229813664596
1993.60251141552	0.0714285714285714
1993.60525114155	0.0403726708074534
1993.60799086758	0.041407867494824
1993.61073059361	0.0538302277432712
1993.61347031963	0.0548654244306418
1993.61621004566	0.0507246376811594
1993.61894977169	0.0476190476190476
1993.62168949772	0.0424430641821946
1993.62442922374	0.0341614906832298
1993.62716894977	0.0600414078674948
1993.6299086758	0.067287784679089
1993.63264840183	0.0600414078674948
1993.63538812785	0.0393374741200828
1993.63812785388	0.0548654244306418
1993.64086757991	0.0496894409937888
1993.64360730594	0.0590062111801242
1993.64634703196	0.0486542443064182
1993.64908675799	0.062111801242236
1993.65182648402	0.0838509316770186
1993.65456621005	0.0766045548654244
1993.65730593607	0.0527950310559006
1993.6600456621	0.0610766045548654
1993.66278538813	0.0869565217391304
1993.66552511416	0.0848861283643892
1993.66826484018	0.072463768115942
1993.66940639269	0.0952380952380952
1993.67214611872	0.116977225672878
1993.67488584475	0.0900621118012422
1993.67762557078	0.0859213250517598
1993.6803652968	0.067287784679089
1993.68310502283	0.0786749482401656
1993.68584474886	0.077639751552795
1993.68858447489	0.0910973084886128
1993.69132420091	0.0734989648033126
1993.69406392694	0.0538302277432712
1993.69680365297	0.0486542443064182
1993.699543379	0.0486542443064182
1993.70228310502	0.0652173913043478
1993.70502283105	0.0693581780538302
1993.70776255708	0.0807453416149068
1993.71050228311	0.067287784679089
1993.71324200913	0.077639751552795
1993.71598173516	0.0797101449275362
1993.71872146119	0.0807453416149068
1993.72146118721	0.077639751552795
1993.72420091324	0.0652173913043478
1993.72694063927	0.0714285714285714
1993.7296803653	0.0993788819875776
1993.73242009132	0.0921325051759834
1993.73515981735	0.104554865424431
1993.73789954338	0.0859213250517598
1993.74063926941	0.0942028985507246
1993.74337899543	0.0869565217391304
1993.74611872146	0.0921325051759834
1993.74885844749	0.116977225672878
1993.75159817352	0.119047619047619
1993.75273972603	0.143892339544513
1993.75547945205	0.0993788819875776
1993.75821917808	0.10351966873706
1993.76095890411	0.112836438923395
1993.76369863014	0.0817805383022774
1993.76643835616	0.0993788819875776
1993.76917808219	0.0942028985507246
1993.77191780822	0.0973084886128364
1993.77465753425	0.130434782608696
1993.77739726027	0.13871635610766
1993.7801369863	0.10351966873706
1993.78287671233	0.12008281573499
1993.78561643836	0.0869565217391304
1993.78835616438	0.087991718426501
1993.79109589041	0.0890269151138716
1993.79383561644	0.0797101449275362
1993.79657534247	0.098343685300207
1993.79931506849	0.0817805383022774
1993.80205479452	0.106625258799172
1993.80479452055	0.0766045548654244
1993.80753424658	0.0807453416149068
1993.8102739726	0.0703933747412008
1993.81301369863	0.0797101449275362
1993.81575342466	0.111801242236025
1993.81849315068	0.119047619047619
1993.82123287671	0.0869565217391304
1993.82397260274	0.114906832298137
1993.82671232877	0.102484472049689
1993.82945205479	0.112836438923395
1993.83219178082	0.145962732919255
1993.83607305936	0.111801242236025
1993.83881278539	0.0662525879917184
1993.84155251142	0.0786749482401656
1993.84429223744	0.067287784679089
1993.84703196347	0.0869565217391304
1993.8497716895	0.110766045548654
1993.85251141553	0.114906832298137
1993.85525114155	0.0942028985507246
1993.85799086758	0.0869565217391304
1993.86073059361	0.0869565217391304
1993.86347031963	0.0641821946169772
1993.86621004566	0.0590062111801242
1993.86894977169	0.0548654244306418
1993.87168949772	0.0631469979296066
1993.87442922374	0.0910973084886128
1993.87716894977	0.056935817805383
1993.8799086758	0.0662525879917184
1993.88264840183	0.0641821946169772
1993.88538812785	0.0579710144927536
1993.88812785388	0.087991718426501
1993.89086757991	0.0838509316770186
1993.89360730594	0.0921325051759834
1993.89634703196	0.0869565217391304
1993.89908675799	0.0766045548654244
1993.90182648402	0.0786749482401656
1993.90456621005	0.0538302277432712
1993.90730593607	0.082815734989648
1993.9100456621	0.098343685300207
1993.91278538813	0.0745341614906832
1993.91552511416	0.0838509316770186
1993.91826484018	0.0372670807453416
1993.91940639269	0.0351966873706004
1993.92214611872	0.0227743271221532
1993.92488584475	0.036231884057971
1993.92762557078	0.0693581780538302
1993.9303652968	0.0507246376811594
1993.93310502283	0.0507246376811594
1993.93584474886	0.0383022774327122
1993.93858447489	0.015527950310559
1993.94132420091	0.0496894409937888
1993.94406392694	0.0372670807453416
1993.94680365297	0.0351966873706004
1993.949543379	0.0610766045548654
1993.95228310502	0.0548654244306418
1993.95502283105	0.0331262939958592
1993.95776255708	0.0372670807453416
1993.96050228311	0.0527950310559006
1993.96324200913	0.0559006211180124
1993.96598173516	0.031055900621118
1993.96872146119	0.0424430641821946
1993.97146118721	0.0445134575569358
1993.97420091324	0.0300207039337474
1993.97694063927	0.0372670807453416
1993.9796803653	0.0372670807453416
1993.98242009132	0.0662525879917184
1993.98515981735	0.0527950310559006
1993.98789954338	0.0641821946169772
1993.99063926941	0.093167701863354
1993.99337899543	0.082815734989648
1993.99611872146	0.0766045548654244
1993.99885844749	0.082815734989648
1994.00273972603	0.087991718426501
1994.00547945205	0.067287784679089
1994.00821917808	0.0507246376811594
1994.01095890411	0.041407867494824
1994.01369863014	0.0476190476190476
1994.01643835616	0.0734989648033126
1994.01917808219	0.0527950310559006
1994.02191780822	0.0507246376811594
1994.02465753425	0.0476190476190476
1994.02739726027	0.0383022774327122
1994.0301369863	0.0559006211180124
1994.03287671233	0.0848861283643892
1994.03561643836	0.0745341614906832
1994.03835616438	0.046583850931677
1994.04109589041	0.0683229813664596
1994.04383561644	0.0445134575569358
1994.04657534247	0.0548654244306418
1994.04931506849	0.0631469979296066
1994.05205479452	0.062111801242236
1994.05479452055	0.0797101449275362
1994.05753424658	0.0486542443064182
1994.0602739726	0.0590062111801242
1994.06301369863	0.0641821946169772
1994.06575342466	0.0486542443064182
1994.06849315069	0.0331262939958592
1994.07123287671	0.0455486542443064
1994.07397260274	0.0538302277432712
1994.07671232877	0.067287784679089
1994.07945205479	0.0631469979296066
1994.08219178082	0.0507246376811594
1994.08493150685	0.077639751552795
1994.08607305936	0.0703933747412008
1994.08881278539	0.0579710144927536
1994.09155251142	0.0600414078674948
1994.09429223744	0.0921325051759834
1994.09703196347	0.062111801242236
1994.0997716895	0.0755693581780538
1994.10251141553	0.100414078674948
1994.10525114155	0.0434782608695652
1994.10799086758	0.0227743271221532
1994.11073059361	0.0289855072463768
1994.11347031963	0.0496894409937888
1994.11621004566	0.0703933747412008
1994.11894977169	0.0424430641821946
1994.12168949772	0.0507246376811594
1994.12442922374	0.0238095238095238
1994.12716894977	0.015527950310559
1994.1299086758	0.0186335403726708
1994.13264840183	0.0579710144927536
1994.13538812785	0.036231884057971
1994.13812785388	0.0031055900621118
1994.14086757991	0.0279503105590062
1994.14360730594	0.0062111801242236
1994.14634703196	0.0372670807453416
1994.14908675799	0.0383022774327122
1994.15182648402	0.0734989648033126
1994.15456621005	0.0196687370600414
1994.15730593607	0.0424430641821946
1994.1600456621	0.046583850931677
1994.16278538813	0.0683229813664596
1994.16552511416	0.0175983436853002
1994.16826484018	0.0538302277432712
1994.16940639269	0.077639751552795
1994.17214611872	0.093167701863354
1994.17488584475	0.158385093167702
1994.17762557078	0.082815734989648
1994.1803652968	0.082815734989648
1994.18310502283	0.0693581780538302
1994.18584474886	0.0424430641821946
1994.18858447489	0.0590062111801242
1994.19132420091	0.05175983436853
1994.19406392694	0.0486542443064182
1994.19680365297	0.0455486542443064
1994.199543379	0.0641821946169772
1994.20228310502	0.0496894409937888
1994.20502283105	0.0320910973084886
1994.20776255708	-0.0041407867494824
1994.21050228311	-0.0238095238095238
1994.21324200913	-0.010351966873706
1994.21598173516	0.0320910973084886
1994.21872146119	0.015527950310559
1994.22146118721	-0.0010351966873706
1994.22420091324	0.0031055900621118
1994.22694063927	0.005175983436853
1994.2296803653	-0.0134575569358178
1994.23242009132	-0.0134575569358178
1994.23515981735	-0.020703933747412
1994.23789954338	0.010351966873706
1994.24063926941	-0.0124223602484472
1994.24337899543	-0.0020703933747412
1994.25273972603	0.0289855072463768
1994.25547945205	0.0041407867494824
1994.25821917808	0.036231884057971
1994.26095890411	0.0331262939958592
1994.26369863014	0.0341614906832298
1994.26643835616	0.031055900621118
1994.26917808219	0.0248447204968944
1994.27191780822	0.0610766045548654
1994.27465753425	0.0590062111801242
1994.27739726027	0.056935817805383
1994.2801369863	0.0527950310559006
1994.28287671233	0.036231884057971
1994.28561643836	0.0559006211180124
1994.28835616438	0.0548654244306418
1994.29109589041	0.0590062111801242
1994.29383561644	0.0372670807453416
1994.29657534247	0.0351966873706004
1994.29931506849	0.0331262939958592
1994.30205479452	0.0289855072463768
1994.30479452055	0.020703933747412
1994.30753424658	0.0248447204968944
1994.3102739726	0.0600414078674948
1994.31301369863	0.056935817805383
1994.31575342466	0.046583850931677
1994.31849315068	0.0434782608695652
1994.32123287671	0.0424430641821946
1994.32397260274	0.0041407867494824
1994.32671232877	-0.0186335403726708
1994.32945205479	0.0279503105590062
1994.33219178082	-0.0010351966873706
1994.33493150685	0.0320910973084886
1994.33607305936	0.041407867494824
1994.33881278539	0.056935817805383
1994.34155251142	0.046583850931677
1994.34429223744	0.041407867494824
1994.34703196347	0.082815734989648
1994.3497716895	0.067287784679089
1994.35251141552	0.0641821946169772
1994.35525114155	0.0683229813664596
1994.35799086758	0.0600414078674948
1994.36073059361	0.0455486542443064
1994.36347031963	0.0507246376811594
1994.36621004566	0.062111801242236
1994.36894977169	0.0538302277432712
1994.37168949772	0.0403726708074534
1994.37442922374	0.025879917184265
1994.37716894977	0.0217391304347826
1994.3799086758	-0.0031055900621118
1994.38264840183	0.0093167701863354
1994.38538812785	0.0082815734989648
1994.38812785388	0.0062111801242236
1994.39086757991	0.0144927536231884
1994.39360730594	0.0279503105590062
1994.39634703196	0.0393374741200828
1994.39908675799	0.0196687370600414
1994.40182648402	0.046583850931677
1994.40456621005	0.0434782608695652
1994.40730593607	0.0455486542443064
1994.4100456621	0.0848861283643892
1994.41278538813	0.036231884057971
1994.41552511416	0.0527950310559006
1994.41940639269	0.046583850931677
1994.42214611872	0.0227743271221532
1994.42488584475	0.0372670807453416
1994.42762557078	0.05175983436853
1994.4303652968	0.056935817805383
1994.43310502283	0.0393374741200828
1994.43584474886	0.0538302277432712
1994.43858447489	0.111801242236025
1994.44132420091	0.056935817805383
1994.44406392694	0.0486542443064182
1994.44680365297	0.0445134575569358
1994.449543379	0.0393374741200828
1994.45228310502	0.0445134575569358
1994.45502283105	0.046583850931677
1994.45776255708	0.046583850931677
1994.46050228311	0.031055900621118
1994.46324200913	0.062111801242236
1994.46598173516	0.0652173913043478
1994.46872146119	0.0610766045548654
1994.47146118721	0.0973084886128364
1994.47420091324	0.0289855072463768
1994.47694063927	0.0476190476190476
1994.4796803653	0.0590062111801242
1994.48242009132	0.046583850931677
1994.48515981735	0.0476190476190476
1994.48789954338	0.0434782608695652
1994.49063926941	0.0662525879917184
1994.49337899543	0.0424430641821946
1994.49611872146	0.0424430641821946
1994.49885844749	0.0590062111801242
1994.50159817352	0.0631469979296066
1994.50273972603	0.0548654244306418
1994.50547945205	0.062111801242236
1994.50821917808	0.0455486542443064
1994.51095890411	0.0393374741200828
1994.51369863014	0.046583850931677
1994.51643835616	0.046583850931677
1994.51917808219	0.0403726708074534
1994.52191780822	0.0734989648033126
1994.52465753425	0.0703933747412008
1994.52739726027	0.0734989648033126
1994.5301369863	0.0755693581780538
1994.53287671233	0.0714285714285714
1994.53561643836	0.0538302277432712
1994.53835616438	0.0445134575569358
1994.54109589041	0.0476190476190476
1994.54383561644	0.0507246376811594
1994.54657534247	0.0383022774327122
1994.54931506849	0.062111801242236
1994.55205479452	0.0641821946169772
1994.55479452055	0.0797101449275362
1994.55753424658	0.0579710144927536
1994.5602739726	0.0662525879917184
1994.56301369863	0.100414078674948
1994.56575342466	0.067287784679089
1994.56849315069	0.0652173913043478
1994.57123287671	0.0496894409937888
1994.57397260274	0.0507246376811594
1994.57671232877	0.0590062111801242
1994.57945205479	0.05175983436853
1994.58219178082	0.0403726708074534
1994.58607305936	0.0703933747412008
1994.58881278539	0.0559006211180124
1994.59155251142	0.0734989648033126
1994.59429223744	0.0703933747412008
1994.59703196347	0.082815734989648
1994.5997716895	0.0952380952380952
1994.60251141553	0.0921325051759834
1994.60525114155	0.0921325051759834
1994.60799086758	0.0838509316770186
1994.61073059361	0.0848861283643892
1994.61347031963	0.100414078674948
1994.61621004566	0.0848861283643892
1994.61894977169	0.0579710144927536
1994.62168949772	0.0579710144927536
1994.62442922374	0.0600414078674948
1994.62716894977	0.0403726708074534
1994.6299086758	0.0144927536231884
1994.63264840183	0.0455486542443064
1994.63538812785	0.0714285714285714
1994.63812785388	0.0714285714285714
1994.64086757991	0.0548654244306418
1994.64360730594	0.0538302277432712
1994.64634703196	0.0559006211180124
1994.64908675799	0.062111801242236
1994.65182648402	0.0590062111801242
1994.65456621005	0.067287784679089
1994.65730593607	0.072463768115942
1994.6600456621	0.0445134575569358
1994.66278538813	0.0559006211180124
1994.66552511416	0.0590062111801242
1994.66826484018	0.0631469979296066
1994.66940639269	0.062111801242236
1994.67214611872	0.0559006211180124
1994.67488584475	0.056935817805383
1994.67762557078	0.107660455486542
1994.6803652968	0.0942028985507246
1994.68310502283	0.072463768115942
1994.68584474886	0.0538302277432712
1994.68858447489	0.0683229813664596
1994.69132420091	0.0455486542443064
1994.69406392694	0.0641821946169772
1994.69680365297	0.0683229813664596
1994.699543379	0.0393374741200828
1994.70228310502	0.041407867494824
1994.70502283105	0.109730848861284
1994.70776255708	0.0445134575569358
1994.71050228311	0.062111801242236
1994.71324200913	0.0486542443064182
1994.71598173516	0.0383022774327122
1994.71872146119	0.0797101449275362
1994.72146118721	0.108695652173913
1994.72420091324	0.0703933747412008
1994.72694063927	0.0962732919254658
1994.7296803653	0.0600414078674948
1994.73242009132	0.0559006211180124
1994.73515981735	0.0797101449275362
1994.73789954338	0.093167701863354
1994.74063926941	0.0631469979296066
1994.74337899543	0.0942028985507246
1994.74611872146	0.0714285714285714
1994.74885844749	0.0714285714285714
1994.75159817352	0.056935817805383
1994.75273972603	0.0610766045548654
1994.75547945205	0.0434782608695652
1994.75821917808	0.0351966873706004
1994.76095890411	0.0496894409937888
1994.76369863014	0.067287784679089
1994.76643835616	0.0393374741200828
1994.76917808219	0.0124223602484472
1994.77191780822	0.0548654244306418
1994.77465753425	0.0714285714285714
1994.77739726027	0.0683229813664596
1994.7801369863	0.0527950310559006
1994.78287671233	0.0807453416149068
1994.78561643836	0.0662525879917184
1994.78835616438	0.0703933747412008
1994.79109589041	0.036231884057971
1994.79383561644	0.0652173913043478
1994.79657534247	0.0600414078674948
1994.79931506849	0.0693581780538302
1994.80205479452	0.0714285714285714
1994.80479452055	0.062111801242236
1994.80753424658	0.0641821946169772
1994.8102739726	0.056935817805383
1994.81301369863	0.0424430641821946
1994.81575342466	0.0476190476190476
1994.81849315069	0.031055900621118
1994.82123287671	0.0641821946169772
1994.82397260274	0.0662525879917184
1994.82671232877	0.0703933747412008
1994.82945205479	0.0165631469979296
1994.83219178082	0.0269151138716356
1994.83607305936	0.0527950310559006
1994.83881278539	0.0610766045548654
1994.84155251142	0.0476190476190476
1994.84429223744	0.0527950310559006
1994.84703196347	0.0693581780538302
1994.8497716895	0.0527950310559006
1994.85251141553	0.0641821946169772
1994.85525114155	0.0641821946169772
1994.85799086758	0.0403726708074534
1994.86073059361	0.0507246376811594
1994.86347031963	0.0424430641821946
1994.86621004566	0.0341614906832298
1994.86894977169	0.0714285714285714
1994.87168949772	0.122153209109731
1994.87442922374	0.0610766045548654
1994.87716894977	0.0434782608695652
1994.8799086758	0.0393374741200828
1994.88264840183	0.031055900621118
1994.88538812785	0.0227743271221532
1994.88812785388	0.036231884057971
1994.89086757991	0.0165631469979296
1994.89360730594	0.0507246376811594
1994.89634703196	0.0714285714285714
1994.89908675799	0.036231884057971
1994.90182648402	0.0372670807453416
1994.90456621005	0.0186335403726708
1994.90730593607	0.0476190476190476
1994.9100456621	0.0797101449275362
1994.91278538813	0.0559006211180124
1994.91552511416	0.0486542443064182
1994.91826484018	0.031055900621118
1994.91940639269	0.0527950310559006
1994.92214611872	0.046583850931677
1994.92488584475	0.0455486542443064
1994.92762557078	0.031055900621118
1994.9303652968	0.0734989648033126
1994.93310502283	0.0683229813664596
1994.93584474886	0.031055900621118
1994.93858447489	0.010351966873706
1994.94132420091	0.0248447204968944
1994.94406392694	0.0434782608695652
1994.94680365297	0.0455486542443064
1994.949543379	0.0227743271221532
1994.95228310502	0.0476190476190476
1994.95502283105	0.0455486542443064
1994.95776255708	0.0186335403726708
1994.96050228311	0.0652173913043478
1994.96324200913	0.0527950310559006
1994.96598173516	0.010351966873706
1994.96872146119	0.093167701863354
1994.97146118721	0.0238095238095238
1994.97420091324	0.0227743271221532
1994.97694063927	0.0289855072463768
1994.9796803653	0.0196687370600414
1994.98242009132	0.031055900621118
1994.98515981735	0.020703933747412
1994.98789954338	0.0227743271221532
1994.99063926941	0.0196687370600414
1994.99337899543	0.0279503105590062
1994.99611872146	0.0445134575569358
1994.99885844749	0.0351966873706004
1995.00273972603	0.0403726708074534
1995.00547945205	0.0403726708074534
1995.00821917808	0.0269151138716356
1995.01095890411	-0.0020703933747412
1995.01369863014	-0.0134575569358178
1995.01643835616	-0.0082815734989648
1995.01917808219	0.0134575569358178
1995.02191780822	-0.0144927536231884
1995.02465753425	-0.0062111801242236
1995.02739726027	-0.020703933747412
1995.0301369863	0.0082815734989648
1995.03287671233	-0.0031055900621118
1995.03561643836	-0.0093167701863354
1995.03835616438	0
1995.04109589041	-0.0031055900621118
1995.04383561644	0.0124223602484472
1995.04657534247	0.0745341614906832
1995.04931506849	0.0196687370600414
1995.05205479452	-0.0020703933747412
1995.05479452055	0.0175983436853002
1995.05753424658	0.0279503105590062
1995.0602739726	0.0486542443064182
1995.06301369863	0.0559006211180124
1995.06575342466	0.0403726708074534
1995.06849315068	0.0538302277432712
1995.07123287671	0.0248447204968944
1995.07397260274	0.015527950310559
1995.07671232877	0.0175983436853002
1995.07945205479	0.0062111801242236
1995.08219178082	-0.0093167701863354
1995.08493150685	0.0062111801242236
1995.08607305936	0.0486542443064182
1995.08881278539	0.0527950310559006
1995.09155251142	0.0455486542443064
1995.09429223744	0.082815734989648
1995.09703196347	0.062111801242236
1995.0997716895	0.0662525879917184
1995.10251141552	0.0817805383022774
1995.10525114155	0.082815734989648
1995.10799086758	0.0921325051759834
1995.11073059361	0.0797101449275362
1995.11347031963	0.0641821946169772
1995.11621004566	0.056935817805383
1995.11894977169	0.087991718426501
1995.12168949772	0.0786749482401656
1995.12442922374	0.0527950310559006
1995.12716894977	0.0269151138716356
1995.1299086758	0.0641821946169772
1995.13264840183	0.0113871635610766
1995.13538812785	0.0455486542443064
1995.13812785388	0.015527950310559
1995.14086757991	0.036231884057971
1995.14360730594	0.077639751552795
1995.14634703196	0.082815734989648
1995.14908675799	0.0755693581780538
1995.15182648402	0.0848861283643892
1995.15456621005	0.0600414078674948
1995.15730593607	0.0548654244306418
1995.1600456621	0.0538302277432712
1995.16278538813	0.0393374741200828
1995.16552511416	0.0745341614906832
1995.16826484018	0.0445134575569358
1995.16940639269	0.0144927536231884
1995.17214611872	0.0372670807453416
1995.17488584475	0.0486542443064182
1995.17762557078	0.0548654244306418
1995.1803652968	0.0797101449275362
1995.18310502283	0.0403726708074534
1995.18584474886	0.056935817805383
1995.18858447489	0.0445134575569358
1995.19132420091	0.0755693581780538
1995.19406392694	0.0600414078674948
1995.19680365297	0.0507246376811594
1995.199543379	0.05175983436853
1995.20228310502	0.056935817805383
1995.20502283105	0.046583850931677
1995.20776255708	0.0424430641821946
1995.21050228311	0.0766045548654244
1995.21324200913	0.0838509316770186
1995.21598173516	0.0641821946169772
1995.21872146119	0.0527950310559006
1995.22146118721	0.0859213250517598
1995.22420091324	0.0755693581780538
1995.22694063927	0.0652173913043478
1995.2296803653	0.0641821946169772
1995.23242009132	0.0859213250517598
1995.23515981735	0.0859213250517598
1995.23789954338	0.072463768115942
1995.24063926941	0.093167701863354
1995.24337899543	0.0652173913043478
1995.25273972603	0.0734989648033126
1995.25547945205	0.0559006211180124
1995.25821917808	0.0486542443064182
1995.26095890411	0.056935817805383
1995.26369863014	0.0082815734989648
1995.26643835616	0.0424430641821946
1995.26917808219	0.0610766045548654
1995.27191780822	0.072463768115942
1995.27465753425	0.0631469979296066
1995.27739726027	0.0631469979296066
1995.2801369863	0.0393374741200828
1995.28287671233	0.0476190476190476
1995.28561643836	0.0279503105590062
1995.28835616438	0.056935817805383
1995.29109589041	0.036231884057971
1995.29383561644	0.0527950310559006
1995.29657534247	0.0445134575569358
1995.29931506849	0.0703933747412008
1995.30205479452	0.0300207039337474
1995.30479452055	0.0082815734989648
1995.30753424658	0.005175983436853
1995.3102739726	0.0331262939958592
1995.31301369863	0.0641821946169772
1995.31575342466	0.0486542443064182
1995.31849315069	0.0372670807453416
1995.32123287671	0.0445134575569358
1995.32397260274	0.0248447204968944
1995.32671232877	0.0372670807453416
1995.32945205479	0.015527950310559
1995.33219178082	0.056935817805383
1995.33493150685	0.0351966873706004
1995.33607305936	0.0631469979296066
1995.33881278539	0.0331262939958592
1995.34155251142	0.0548654244306418
1995.34429223744	0.0942028985507246
1995.34703196347	0.0600414078674948
1995.3497716895	0.0476190476190476
1995.35251141553	0.0652173913043478
1995.35525114155	0.0579710144927536
1995.35799086758	0.0486542443064182
1995.36073059361	0.0652173913043478
1995.36347031963	0.077639751552795
1995.36621004566	0.0683229813664596
1995.36894977169	0.0817805383022774
1995.37168949772	0.0921325051759834
1995.37442922374	0.0631469979296066
1995.37716894977	0.067287784679089
1995.3799086758	0.0797101449275362
1995.38264840183	0.0662525879917184
1995.38538812785	0.0703933747412008
1995.38812785388	0.067287784679089
1995.39086757991	0.0786749482401656
1995.39360730594	0.0714285714285714
1995.39634703196	0.0859213250517598
1995.39908675799	0.0652173913043478
1995.40182648402	0.0952380952380952
1995.40456621005	0.0807453416149068
1995.40730593607	0.0424430641821946
1995.4100456621	0.0351966873706004
1995.41278538813	0.0476190476190476
1995.41552511416	0.0331262939958592
1995.41940639269	0.0652173913043478
1995.42214611872	0.0579710144927536
1995.42488584475	0.072463768115942
1995.42762557078	0.0445134575569358
1995.4303652968	0.0393374741200828
1995.43310502283	0.0734989648033126
1995.43584474886	0.0797101449275362
1995.43858447489	0.0817805383022774
1995.44132420091	0.102484472049689
1995.44406392694	0.110766045548654
1995.44680365297	0.093167701863354
1995.449543379	0.0755693581780538
1995.45228310502	0.072463768115942
1995.45502283105	0.0703933747412008
1995.45776255708	0.0838509316770186
1995.46050228311	0.0610766045548654
1995.46324200913	0.0859213250517598
1995.46598173516	0.0807453416149068
1995.46872146119	0.0631469979296066
1995.47146118722	0.0797101449275362
1995.47420091324	0.0797101449275362
1995.47694063927	0.0631469979296066
1995.4796803653	0.0641821946169772
1995.48242009132	0.0403726708074534
1995.48515981735	0.0631469979296066
1995.48789954338	0.0797101449275362
1995.49063926941	0.05175983436853
1995.49337899543	0.0455486542443064
1995.49611872146	0.0424430641821946
1995.49885844749	0.0548654244306418
1995.50159817352	0.0496894409937888
1995.50273972603	0.0693581780538302
1995.50547945205	0.0890269151138716
1995.50821917808	0.0942028985507246
1995.51095890411	0.0910973084886128
1995.51369863014	0.0993788819875776
1995.51643835616	0.0942028985507246
1995.51917808219	0.113871635610766
1995.52191780822	0.102484472049689
1995.52465753425	0.0848861283643892
1995.52739726027	0.0631469979296066
1995.5301369863	0.0641821946169772
1995.53287671233	0.0434782608695652
1995.53561643836	0.0714285714285714
1995.53835616438	0.0890269151138716
1995.54109589041	0.067287784679089
1995.54383561644	0.056935817805383
1995.54657534247	0.0807453416149068
1995.54931506849	0.0683229813664596
1995.55205479452	0.087991718426501
1995.55479452055	0.072463768115942
1995.55753424658	0.0486542443064182
1995.5602739726	0.077639751552795
1995.56301369863	0.0745341614906832
1995.56575342466	0.0745341614906832
1995.56849315068	0.0641821946169772
1995.57123287671	0.0921325051759834
1995.57397260274	0.0693581780538302
1995.57671232877	0.0973084886128364
1995.57945205479	0.0734989648033126
1995.58219178082	0.0786749482401656
1995.58607305936	0.0859213250517598
1995.58881278539	0.0817805383022774
1995.59155251142	0.077639751552795
1995.59429223744	0.0507246376811594
1995.59703196347	0.0496894409937888
1995.5997716895	0.0455486542443064
1995.60251141553	0.0693581780538302
1995.60525114155	0.077639751552795
1995.60799086758	0.124223602484472
1995.61073059361	0.0921325051759834
1995.61347031963	0.0455486542443064
1995.61621004566	0.0527950310559006
1995.61894977169	0.0403726708074534
1995.62168949772	0.0538302277432712
1995.62442922374	0.0455486542443064
1995.62716894977	0.077639751552795
1995.6299086758	0.0693581780538302
1995.63264840183	0.077639751552795
1995.63538812785	0.0838509316770186
1995.63812785388	0.072463768115942
1995.64086757991	0.0590062111801242
1995.64360730594	0.0807453416149068
1995.64634703196	0.0683229813664596
1995.64908675799	0.0652173913043478
1995.65182648402	0.0683229813664596
1995.65456621005	0.072463768115942
1995.65730593607	0.0910973084886128
1995.6600456621	0.0755693581780538
1995.66278538813	0.077639751552795
1995.66552511416	0.0631469979296066
1995.66826484018	0.0714285714285714
1995.66940639269	0.0807453416149068
1995.67214611872	0.0383022774327122
1995.67488584475	0.0476190476190476
1995.67762557078	0.0817805383022774
1995.6803652968	0.0766045548654244
1995.68310502283	0.0745341614906832
1995.68584474886	0.0973084886128364
1995.68858447489	0.0434782608695652
1995.69132420091	0.0527950310559006
1995.69406392694	0.0445134575569358
1995.69680365297	0.0486542443064182
1995.699543379	0.0652173913043478
1995.70228310502	0.0600414078674948
1995.70502283105	0.0755693581780538
1995.70776255708	0.0600414078674948
1995.71050228311	0.067287784679089
1995.71324200913	0.0714285714285714
1995.71598173516	0.0817805383022774
1995.71872146119	0.0600414078674948
1995.72146118721	0.077639751552795
1995.72420091324	0.0507246376811594
1995.72694063927	0.0755693581780538
1995.7296803653	0.0693581780538302
1995.73242009132	0.0455486542443064
1995.73515981735	0.031055900621118
1995.73789954338	0.0341614906832298
1995.74063926941	0.0548654244306418
1995.74337899543	0.0331262939958592
1995.74611872146	0.0331262939958592
1995.74885844749	0.041407867494824
1995.75159817352	0.0300207039337474
1995.75273972603	0.025879917184265
1995.75547945205	0.0393374741200828
1995.75821917808	0.0300207039337474
1995.76095890411	0.0238095238095238
1995.76369863014	0.0351966873706004
1995.76643835616	0.067287784679089
1995.76917808219	0.0424430641821946
1995.77191780822	0.0372670807453416
1995.77465753425	0.0341614906832298
1995.77739726027	0.0486542443064182
1995.7801369863	0.0683229813664596
1995.78287671233	0.0942028985507246
1995.78561643836	0.0559006211180124
1995.78835616438	0.0786749482401656
1995.79109589041	0.0372670807453416
1995.79383561644	0.0745341614906832
1995.79657534247	0.0424430641821946
1995.79931506849	0.0403726708074534
1995.80205479452	0.062111801242236
1995.80479452055	0.0838509316770186
1995.80753424658	0.0652173913043478
1995.8102739726	0.0538302277432712
1995.81301369863	0.0579710144927536
1995.81575342466	0.041407867494824
1995.81849315068	0.0300207039337474
1995.82123287671	0.0186335403726708
1995.82397260274	0.025879917184265
1995.82671232877	0.0196687370600414
1995.82945205479	0.0331262939958592
1995.83219178082	0.0496894409937888
1995.83607305936	0.0527950310559006
1995.83881278539	0.036231884057971
1995.84155251142	0.0538302277432712
1995.84429223744	0.0734989648033126
1995.84703196347	0.0693581780538302
1995.8497716895	0.046583850931677
1995.85251141553	0.0424430641821946
1995.85525114155	0.0269151138716356
1995.85799086758	0.036231884057971
1995.86073059361	0.0372670807453416
1995.86347031963	0.0217391304347826
1995.86621004566	0.031055900621118
1995.86894977169	0.0300207039337474
1995.87168949772	0.0372670807453416
1995.87442922374	0.0476190476190476
1995.87716894977	0.062111801242236
1995.8799086758	0.0476190476190476
1995.88264840183	0.05175983436853
1995.88538812785	0.0859213250517598
1995.88812785388	0.0424430641821946
1995.89086757991	0.036231884057971
1995.89360730594	0.0631469979296066
1995.89634703196	0.046583850931677
1995.89908675799	0.0631469979296066
1995.90182648402	0.0600414078674948
1995.90456621005	0.0434782608695652
1995.90730593607	0.0331262939958592
1995.9100456621	0.0269151138716356
1995.91278538813	0.0559006211180124
1995.91552511416	0.0641821946169772
1995.91826484018	0.0393374741200828
1995.91940639269	0.020703933747412
1995.92214611872	0.0113871635610766
1995.92488584475	0.0217391304347826
1995.92762557078	0.0383022774327122
1995.9303652968	0.0393374741200828
1995.93310502283	0.041407867494824
1995.93584474886	0.056935817805383
1995.93858447489	0.0434782608695652
1995.94132420091	0.0869565217391304
1995.94406392694	0.0890269151138716
1995.94680365297	0.0548654244306418
1995.949543379	0.0693581780538302
1995.95228310502	0.0507246376811594
1995.95502283105	0.0486542443064182
1995.95776255708	0.0496894409937888
1995.96050228311	0.0703933747412008
1995.96324200913	0.0559006211180124
1995.96598173516	0.0693581780538302
1995.96872146119	0.0507246376811594
1995.97146118721	0.0486542443064182
1995.97420091324	0.0579710144927536
1995.97694063927	0.0403726708074534
1995.9796803653	0.0693581780538302
1995.98242009132	0.0807453416149068
1995.98515981735	0.0652173913043478
1995.98789954338	0.0320910973084886
1995.99063926941	0.0238095238095238
1995.99337899543	0.0486542443064182
1995.99611872146	0.062111801242236
1995.99885844749	0.020703933747412
1996.00273972603	0.0424430641821946
1996.00547945205	0.0403726708074534
1996.00821917808	0.0631469979296066
1996.01095890411	0.0496894409937888
1996.01369863014	0.0434782608695652
1996.01643835616	0.0165631469979296
1996.01917808219	0.036231884057971
1996.02191780822	0.0186335403726708
1996.02465753425	0.0486542443064182
1996.02739726027	0.0766045548654244
1996.0301369863	0.0734989648033126
1996.03287671233	0.0175983436853002
1996.03561643836	0.0331262939958592
1996.03835616438	0.0766045548654244
1996.04109589041	0.0600414078674948
1996.04383561644	0.0797101449275362
1996.04657534247	0.0610766045548654
1996.04931506849	0.077639751552795
1996.05205479452	0.0486542443064182
1996.05479452055	0.0548654244306418
1996.05753424658	0.0217391304347826
1996.0602739726	0.0600414078674948
1996.06301369863	0.05175983436853
1996.06575342466	0.0403726708074534
1996.06849315069	0.0300207039337474
1996.07123287671	0.0538302277432712
1996.07397260274	0.036231884057971
1996.07671232877	0.0227743271221532
1996.07945205479	0.005175983436853
1996.08219178082	-0.0020703933747412
1996.08493150685	0.0062111801242236
1996.08607305936	0.015527950310559
1996.08881278539	0.0031055900621118
1996.09155251142	0.0289855072463768
1996.09429223744	0.020703933747412
1996.09703196347	0.0165631469979296
1996.0997716895	0.031055900621118
1996.10251141553	0.020703933747412
1996.10525114155	0.041407867494824
1996.10799086758	0.0921325051759834
1996.11073059361	0.0652173913043478
1996.11347031963	0.105590062111801
1996.11621004566	0.0766045548654244
1996.11894977169	0.0527950310559006
1996.12168949772	0.0900621118012422
1996.12442922374	0.062111801242236
1996.12716894977	0.0817805383022774
1996.1299086758	0.0703933747412008
1996.13264840183	0.0910973084886128
1996.13538812785	0.122153209109731
1996.13812785388	0.0424430641821946
1996.14086757991	0.0869565217391304
1996.14360730594	0.067287784679089
1996.14634703196	0.0424430641821946
1996.14908675799	0.0041407867494824
1996.15182648402	0.0300207039337474
1996.15456621005	0.0320910973084886
1996.15730593607	-0.0124223602484472
1996.1600456621	0.010351966873706
1996.16278538813	-0.0093167701863354
1996.16552511416	-0.025879917184265
1996.16826484018	-0.0196687370600414
1996.16940639269	-0.0445134575569358
1996.17214611872	-0.0082815734989648
1996.17488584475	0.0020703933747412
1996.17762557078	-0.0010351966873706
1996.1803652968	0.005175983436853
1996.18310502283	0.025879917184265
1996.18584474886	0.036231884057971
1996.18858447489	0.0372670807453416
1996.19132420091	0.036231884057971
1996.19406392694	0.0662525879917184
1996.19680365297	0.031055900621118
1996.199543379	0.0548654244306418
1996.20228310502	0.0496894409937888
1996.20502283105	0.0786749482401656
1996.20776255708	0.046583850931677
1996.21050228311	0.0476190476190476
1996.21324200913	0.0600414078674948
1996.21598173516	0.0797101449275362
1996.21872146119	0.0662525879917184
1996.22146118722	0.0755693581780538
1996.22420091324	0.0269151138716356
1996.22694063927	0.036231884057971
1996.2296803653	0.046583850931677
1996.23242009132	0.0445134575569358
1996.23515981735	0.067287784679089
1996.23789954338	0.0631469979296066
1996.24063926941	0.0486542443064182
1996.24337899543	0.0486542443064182
1996.24611872146	0.0714285714285714
1996.25273972603	0.0745341614906832
1996.25547945205	0.0455486542443064
1996.25821917808	0.082815734989648
1996.26095890411	0.062111801242236
1996.26369863014	0.0548654244306418
1996.26643835616	0.0300207039337474
1996.26917808219	0.0610766045548654
1996.27191780822	0.0869565217391304
1996.27465753425	0.077639751552795
1996.27739726027	0.0755693581780538
1996.2801369863	0.0476190476190476
1996.28287671233	0.0372670807453416
1996.28561643836	0.0538302277432712
1996.28835616438	0.0590062111801242
1996.29109589041	0.0641821946169772
1996.29383561644	0.0848861283643892
1996.29657534247	0.0962732919254658
1996.29931506849	0.098343685300207
1996.30205479452	0.0662525879917184
1996.30479452055	0.062111801242236
1996.30753424658	0.0383022774327122
1996.3102739726	0.0351966873706004
1996.31301369863	0.0383022774327122
1996.31575342466	0.05175983436853
1996.31849315068	0.0538302277432712
1996.32123287671	0.0279503105590062
1996.32397260274	0.0269151138716356
1996.32671232877	0.0445134575569358
1996.32945205479	0.0217391304347826
1996.33219178082	0.0507246376811594
1996.33493150685	0.062111801242236
1996.33607305936	0.0693581780538302
1996.33881278539	0.0527950310559006
1996.34155251142	0.0745341614906832
1996.34429223744	0.0755693581780538
1996.34703196347	0.0393374741200828
1996.3497716895	0.0476190476190476
1996.35251141553	0.0590062111801242
1996.35525114155	0.0403726708074534
1996.35799086758	0.0300207039337474
1996.36073059361	0.0476190476190476
1996.36347031963	0.0320910973084886
1996.36621004566	0.05175983436853
1996.36894977169	0.0403726708074534
1996.37168949772	0.0082815734989648
1996.37442922374	0.0351966873706004
1996.37716894977	0.020703933747412
1996.3799086758	0.0010351966873706
1996.38264840183	0.0238095238095238
1996.38538812785	0.0486542443064182
1996.38812785388	0
1996.39086757991	0.0010351966873706
1996.39360730594	0.0227743271221532
1996.39634703196	0.0279503105590062
1996.39908675799	0.0093167701863354
1996.40182648402	0.056935817805383
1996.40456621005	0.0217391304347826
1996.40730593607	0.0279503105590062
1996.4100456621	0.0300207039337474
1996.41278538813	0.0341614906832298
1996.41552511416	0.0538302277432712
1996.41940639269	0.0289855072463768
1996.42214611872	0.0248447204968944
1996.42488584475	0.0372670807453416
1996.42762557078	0.0351966873706004
1996.4303652968	0.0496894409937888
1996.43310502283	0.0217391304347826
1996.43584474886	0.0403726708074534
1996.43858447489	0.072463768115942
1996.44132420091	0.0817805383022774
1996.44406392694	0.0714285714285714
1996.44680365297	0.0372670807453416
1996.449543379	0.0890269151138716
1996.45228310502	0.0538302277432712
1996.45502283105	0.025879917184265
1996.45776255708	-0.0010351966873706
1996.46050228311	0.0351966873706004
1996.46324200913	0.0496894409937888
1996.46598173516	0.0590062111801242
1996.46872146119	0.067287784679089
1996.47146118721	0.056935817805383
1996.47420091324	0.056935817805383
1996.47694063927	0.0631469979296066
1996.4796803653	0.0631469979296066
1996.48242009132	0.0341614906832298
1996.48515981735	0.0424430641821946
1996.48789954338	0.0351966873706004
1996.49063926941	0.0527950310559006
1996.49337899543	0.0445134575569358
1996.49611872146	0.0351966873706004
1996.49885844749	0.0455486542443064
1996.50159817352	0.0320910973084886
1996.50273972603	0.0072463768115942
1996.50547945205	0.0434782608695652
1996.50821917808	0.0683229813664596
1996.51095890411	0.0590062111801242
1996.51369863014	0.0196687370600414
1996.51643835616	0.0248447204968944
1996.51917808219	0.015527950310559
1996.52191780822	0.031055900621118
1996.52465753425	0.0010351966873706
1996.52739726027	0.0010351966873706
1996.5301369863	0.0217391304347826
1996.53287671233	0.025879917184265
1996.53561643836	0.0269151138716356
1996.53835616438	0.0652173913043478
1996.54109589041	0.0600414078674948
1996.54383561644	0.0455486542443064
1996.54657534247	0.031055900621118
1996.54931506849	0.0238095238095238
1996.55205479452	0.0300207039337474
1996.55479452055	0.0538302277432712
1996.55753424658	0.0093167701863354
1996.5602739726	0.0165631469979296
1996.56301369863	0.0186335403726708
1996.56575342466	0.0072463768115942
1996.56849315068	0.0434782608695652
1996.57123287671	0.0538302277432712
1996.57397260274	0.031055900621118
1996.57671232877	0.0300207039337474
1996.57945205479	0.0734989648033126
1996.58219178082	0.0610766045548654
1996.58607305936	0.0579710144927536
1996.58881278539	0.0403726708074534
1996.59155251142	0.0455486542443064
1996.59429223744	0.0559006211180124
1996.59703196347	0.077639751552795
1996.5997716895	0.0797101449275362
1996.60251141553	0.105590062111801
1996.60525114155	0.0838509316770186
1996.60799086758	0.0548654244306418
1996.61073059361	0.0600414078674948
1996.61347031963	0.111801242236025
1996.61621004566	0.056935817805383
1996.61894977169	0.05175983436853
1996.62168949772	0.0683229813664596
1996.62442922374	0.0693581780538302
1996.62716894977	0.0527950310559006
1996.6299086758	0.0486542443064182
1996.63264840183	0.041407867494824
1996.63538812785	0.0445134575569358
1996.63812785388	0.0507246376811594
1996.64086757991	0.0559006211180124
1996.64360730594	0.056935817805383
1996.64634703196	0.0590062111801242
1996.64908675799	0.0289855072463768
1996.65182648402	0.0341614906832298
1996.65456621005	0.0590062111801242
1996.65730593607	0.0610766045548654
1996.6600456621	0.0652173913043478
1996.66278538813	0.0590062111801242
1996.66552511416	0.0610766045548654
1996.66826484018	0.0766045548654244
1996.66940639269	0.0797101449275362
1996.67214611872	0.0631469979296066
1996.67488584475	0.0683229813664596
1996.67762557078	0.0579710144927536
1996.6803652968	0.0786749482401656
1996.68310502283	0.0559006211180124
1996.68584474886	0.0559006211180124
1996.68858447489	0.0238095238095238
1996.69132420091	0.0641821946169772
1996.69406392694	0.0445134575569358
1996.69680365297	0.0559006211180124
1996.699543379	0.0590062111801242
1996.70228310502	0.0403726708074534
1996.70502283105	0.0372670807453416
1996.70776255708	0.0703933747412008
1996.71050228311	0.05175983436853
1996.71324200913	0.0320910973084886
1996.71598173516	0.0786749482401656
1996.71872146119	0.062111801242236
1996.72146118721	0.0548654244306418
1996.72420091324	0.0289855072463768
1996.72694063927	0.0590062111801242
1996.7296803653	0.0445134575569358
1996.73242009132	0.046583850931677
1996.73515981735	0.0559006211180124
1996.73789954338	0.082815734989648
1996.74063926941	0.072463768115942
1996.74337899543	0.067287784679089
1996.74611872146	0.062111801242236
1996.74885844749	0.0434782608695652
1996.75159817352	0.036231884057971
1996.75273972603	0.0579710144927536
1996.75547945205	0.0424430641821946
1996.75821917808	0.0486542443064182
1996.76095890411	0.0703933747412008
1996.76369863014	0.0745341614906832
1996.76643835616	0.087991718426501
1996.76917808219	0.0227743271221532
1996.77191780822	0.0455486542443064
1996.77465753425	0.0496894409937888
1996.77739726027	0.0393374741200828
1996.7801369863	0.0269151138716356
1996.78287671233	0.0351966873706004
1996.78561643836	0.0093167701863354
1996.78835616438	0.0610766045548654
1996.79109589041	0.0279503105590062
1996.79383561644	0.0372670807453416
1996.79657534247	0.0279503105590062
1996.79931506849	0.0186335403726708
1996.80205479452	0.0175983436853002
1996.80479452055	0.0455486542443064
1996.80753424658	0.0165631469979296
1996.8102739726	0.0383022774327122
1996.81301369863	0.025879917184265
1996.81575342466	0.0445134575569358
1996.81849315069	0.0279503105590062
1996.82123287671	0.0331262939958592
1996.82397260274	0.0424430641821946
1996.82671232877	0.041407867494824
1996.82945205479	0.05175983436853
1996.83219178082	0.0662525879917184
1996.83607305936	0.0683229813664596
1996.83881278539	0.0351966873706004
1996.84155251142	0.0424430641821946
1996.84429223744	0.0393374741200828
1996.84703196347	0.0424430641821946
1996.8497716895	0.05175983436853
1996.85251141552	0.0993788819875776
1996.85525114155	0.0455486542443064
1996.85799086758	0.0320910973084886
1996.86073059361	0.0714285714285714
1996.86347031963	0.0445134575569358
1996.86621004566	0.107660455486542
1996.86894977169	0.0662525879917184
1996.87168949772	0.0527950310559006
1996.87442922374	0.0548654244306418
1996.87716894977	0.0320910973084886
1996.8799086758	0.0238095238095238
1996.88264840183	0.0124223602484472
1996.88538812785	0.010351966873706
1996.88812785388	0.0196687370600414
1996.89086757991	0.0383022774327122
1996.89360730594	0.0320910973084886
1996.89634703196	0.0434782608695652
1996.89908675799	0.0538302277432712
1996.90182648402	0.0507246376811594
1996.90456621005	0.062111801242236
1996.90730593607	0.041407867494824
1996.9100456621	0.036231884057971
1996.91278538813	0.0424430641821946
1996.91552511416	0.0693581780538302
1996.91826484018	0.056935817805383
1996.91940639269	0.067287784679089
1996.92214611872	0.0434782608695652
1996.92488584475	0.0248447204968944
1996.92762557078	0.041407867494824
1996.9303652968	0.0196687370600414
1996.93310502283	0.0372670807453416
1996.93584474886	0.0165631469979296
1996.93858447489	0.0351966873706004
1996.94132420091	0.0652173913043478
1996.94406392694	0.041407867494824
1996.94680365297	0.0331262939958592
1996.949543379	0.0341614906832298
1996.95228310502	0.0279503105590062
1996.95502283105	0.041407867494824
1996.95776255708	0.0486542443064182
1996.96050228311	0.0341614906832298
1996.96324200913	0.041407867494824
1996.96598173516	0
1996.96872146119	0.0269151138716356
1996.97146118721	0.0269151138716356
1996.97420091324	0.0144927536231884
1996.97694063927	0.020703933747412
1996.9796803653	0.0351966873706004
1996.98242009132	0.046583850931677
1996.98515981735	0.0393374741200828
1996.98789954338	0.0652173913043478
1996.99063926941	0.0507246376811594
1996.99337899543	0.0269151138716356
1996.99611872146	0.0320910973084886
1996.99885844749	0.0217391304347826
1997.00273972603	0.0579710144927536
1997.00547945205	0.0279503105590062
1997.00821917808	0.0496894409937888
1997.01095890411	0.0372670807453416
1997.01369863014	0.0186335403726708
1997.01643835616	0.0238095238095238
1997.01917808219	0.072463768115942
1997.02191780822	0.0610766045548654
1997.02465753425	0.025879917184265
1997.02739726027	0.0403726708074534
1997.0301369863	0.046583850931677
1997.03287671233	0.0300207039337474
1997.03561643836	0.0372670807453416
1997.03835616438	0.0082815734989648
1997.04109589041	0.0351966873706004
1997.04383561644	0.0797101449275362
1997.04657534247	0.087991718426501
1997.04931506849	0.0652173913043478
1997.05205479452	0.0383022774327122
1997.05479452055	0.0341614906832298
1997.05753424658	0.0507246376811594
1997.0602739726	0.0662525879917184
1997.06301369863	0.046583850931677
1997.06575342466	0.0372670807453416
1997.06849315068	0.0496894409937888
1997.07123287671	0.0755693581780538
1997.07397260274	0.0279503105590062
1997.07671232877	0.0424430641821946
1997.07945205479	0.062111801242236
1997.08219178082	0.0631469979296066
1997.08493150685	0.0786749482401656
1997.08607305936	0.0600414078674948
1997.08881278539	0.0734989648033126
1997.09155251142	0.0703933747412008
1997.09429223744	0.0590062111801242
1997.09703196347	0.072463768115942
1997.0997716895	0.056935817805383
1997.10251141553	0.0807453416149068
1997.10525114155	0.067287784679089
1997.10799086758	0.0548654244306418
1997.11073059361	0.0786749482401656
1997.11347031963	0.0631469979296066
1997.11621004566	0.0424430641821946
1997.11894977169	0.0383022774327122
1997.12168949772	0.0538302277432712
1997.12442922374	0.0600414078674948
1997.12716894977	0.0434782608695652
1997.1299086758	0.0476190476190476
1997.13264840183	0.0527950310559006
1997.13538812785	0.0072463768115942
1997.13812785388	-0.0165631469979296
1997.14086757991	-0.0238095238095238
1997.14360730594	-0.0279503105590062
1997.14634703196	0.0113871635610766
1997.14908675799	-0.0031055900621118
1997.15182648402	0.0144927536231884
1997.15456621005	0.020703933747412
1997.15730593607	-0.0175983436853002
1997.1600456621	-0.0072463768115942
1997.16278538813	0.015527950310559
1997.16552511416	0.0269151138716356
1997.16826484018	0.067287784679089
1997.16940639269	0.0755693581780538
1997.17214611872	0.0279503105590062
1997.17488584475	0.0424430641821946
1997.17762557078	0.056935817805383
1997.1803652968	0.0496894409937888
1997.18310502283	0.046583850931677
1997.18584474886	0.0331262939958592
1997.18858447489	0.0372670807453416
1997.19132420091	0.0320910973084886
1997.19406392694	0.0486542443064182
1997.19680365297	0.0269151138716356
1997.199543379	0.0269151138716356
1997.20228310502	0.0455486542443064
1997.20502283105	0.0331262939958592
1997.20776255708	0.0196687370600414
1997.21050228311	0.0393374741200828
1997.21324200913	0.0175983436853002
1997.21598173516	0.015527950310559
1997.21872146119	0.0227743271221532
1997.22146118721	0.0393374741200828
1997.22420091324	0.0165631469979296
1997.22694063927	0.0714285714285714
1997.2296803653	0.0331262939958592
1997.23242009132	0.0165631469979296
1997.23515981735	0.0300207039337474
1997.23789954338	0.0124223602484472
1997.24063926941	-0.0062111801242236
1997.24337899543	0.005175983436853
1997.25273972603	0.0331262939958592
1997.25547945205	0.0538302277432712
1997.25821917808	0.0134575569358178
1997.26095890411	0.0300207039337474
1997.26369863014	0.0424430641821946
1997.26643835616	0.0403726708074534
1997.26917808219	0.015527950310559
1997.27191780822	0.031055900621118
1997.27465753425	0.0238095238095238
1997.27739726027	0.0144927536231884
1997.2801369863	0.0196687370600414
1997.28287671233	-0.0020703933747412
1997.28561643836	0.020703933747412
1997.28835616438	0.0062111801242236
1997.29109589041	0.0113871635610766
1997.29383561644	-0.0062111801242236
1997.29657534247	-0.0113871635610766
1997.29931506849	0.0144927536231884
1997.30205479452	-0.0134575569358178
1997.30479452055	-0.0041407867494824
1997.30753424658	0.0093167701863354
1997.3102739726	0.0372670807453416
1997.31301369863	0.0186335403726708
1997.31575342466	0.015527950310559
1997.31849315068	0.0279503105590062
1997.32123287671	0.0279503105590062
1997.32397260274	0.0641821946169772
1997.32671232877	0.0455486542443064
1997.32945205479	0.0082815734989648
1997.33219178082	0.0372670807453416
1997.33493150685	0.0527950310559006
1997.33607305936	0.0590062111801242
1997.33881278539	0.0455486542443064
1997.34155251142	0.0445134575569358
1997.34429223744	0.0590062111801242
1997.34703196347	0.0403726708074534
1997.3497716895	0.0393374741200828
1997.35251141553	0.0548654244306418
1997.35525114155	0.0538302277432712
1997.35799086758	0.0600414078674948
1997.36073059361	0.0631469979296066
1997.36347031963	0.0486542443064182
1997.36621004566	0.0341614906832298
1997.36894977169	0.0031055900621118
1997.37168949772	0.0351966873706004
1997.37442922374	0.0289855072463768
1997.37716894977	0.0134575569358178
1997.3799086758	0.015527950310559
1997.38264840183	0.0300207039337474
1997.38538812785	0.0579710144927536
1997.38812785388	0.0538302277432712
1997.39086757991	0.0341614906832298
1997.39360730594	0.0227743271221532
1997.39634703196	0.0248447204968944
1997.39908675799	0.036231884057971
1997.40182648402	0.0124223602484472
1997.40456621005	0.0217391304347826
1997.40730593607	0.0196687370600414
1997.4100456621	-0.0134575569358178
1997.41278538813	0.0041407867494824
1997.41552511416	-0.0010351966873706
1997.41940639269	0.0124223602484472
1997.42214611872	0.0279503105590062
1997.42488584475	0.0175983436853002
1997.42762557078	0.0486542443064182
1997.4303652968	0.0476190476190476
1997.43310502283	0.0279503105590062
1997.43584474886	0.0041407867494824
1997.43858447489	0.0134575569358178
1997.44132420091	0.0072463768115942
1997.44406392694	0.0072463768115942
1997.44680365297	0.0041407867494824
1997.449543379	0.0476190476190476
1997.45228310502	0.015527950310559
1997.45502283105	0.0134575569358178
1997.45776255708	0.0269151138716356
1997.46050228311	0.041407867494824
1997.46324200913	0.0217391304347826
1997.46598173516	0.0579710144927536
1997.46872146119	0.036231884057971
1997.47146118721	0.0538302277432712
1997.47420091324	0.025879917184265
1997.47694063927	0.0393374741200828
1997.4796803653	0.0289855072463768
1997.48242009132	0.020703933747412
1997.48515981735	0.062111801242236
1997.48789954338	0.0579710144927536
1997.49063926941	0.025879917184265
1997.49337899543	0.0714285714285714
1997.49611872146	0.0383022774327122
1997.49885844749	0.046583850931677
1997.50159817352	0.0217391304347826
1997.50273972603	0.0527950310559006
1997.50547945205	0.0217391304347826
1997.50821917808	0.0496894409937888
1997.51095890411	0.0662525879917184
1997.51369863014	0.0683229813664596
1997.51643835616	0.0662525879917184
1997.51917808219	0.0807453416149068
1997.52191780822	0.0289855072463768
1997.52465753425	0.0683229813664596
1997.52739726027	0.0527950310559006
1997.5301369863	0.0424430641821946
1997.53287671233	0.0248447204968944
1997.53561643836	0.062111801242236
1997.53835616438	0.05175983436853
1997.54109589041	0.0538302277432712
1997.54383561644	0.0403726708074534
1997.54657534247	0.062111801242236
1997.54931506849	0.0641821946169772
1997.55205479452	0.0476190476190476
1997.55479452055	0.0507246376811594
1997.55753424658	0.041407867494824
1997.5602739726	0.0238095238095238
1997.56301369863	0.0279503105590062
1997.56575342466	0.0559006211180124
1997.56849315068	0.0196687370600414
1997.57123287671	0.0496894409937888
1997.57397260274	0.0238095238095238
1997.57671232877	0.0269151138716356
1997.57945205479	0.0507246376811594
1997.58219178082	0.0445134575569358
1997.58607305936	0.0538302277432712
1997.58881278539	0.0610766045548654
1997.59155251142	0.0662525879917184
1997.59429223744	0.041407867494824
1997.59703196347	0.05175983436853
1997.5997716895	0.0538302277432712
1997.60251141553	0.0455486542443064
1997.60525114155	0.046583850931677
1997.60799086758	0.0662525879917184
1997.61073059361	0.0393374741200828
1997.61347031963	0.0527950310559006
1997.61621004566	0.0341614906832298
1997.61894977169	0.005175983436853
1997.62168949772	0.0662525879917184
1997.62442922374	0.0113871635610766
1997.62716894977	0.0165631469979296
1997.6299086758	-0.0144927536231884
1997.63264840183	0.062111801242236
1997.63538812785	0.0134575569358178
1997.63812785388	0.0559006211180124
1997.64086757991	0.0144927536231884
1997.64360730594	0.0072463768115942
1997.64634703196	0.0320910973084886
1997.64908675799	0.0279503105590062
1997.65182648402	0.0610766045548654
1997.65456621005	0.0320910973084886
1997.65730593607	0.0372670807453416
1997.6600456621	0.0455486542443064
1997.66278538813	0.0320910973084886
1997.66552511416	0.025879917184265
1997.66826484018	0.0455486542443064
1997.66940639269	0.056935817805383
1997.67214611872	0.0641821946169772
1997.67488584475	0.031055900621118
1997.67762557078	0.0372670807453416
1997.6803652968	0.0341614906832298
1997.68310502283	0.0445134575569358
1997.68584474886	0.0248447204968944
1997.68858447489	0.0227743271221532
1997.69132420091	0.0486542443064182
1997.69406392694	0.0486542443064182
1997.69680365297	0.0817805383022774
1997.699543379	0.041407867494824
1997.70228310502	0.0393374741200828
1997.70502283105	0.0403726708074534
1997.70776255708	0.062111801242236
1997.71050228311	0.0600414078674948
1997.71324200913	0.0507246376811594
1997.71598173516	0.0455486542443064
1997.71872146119	0.0144927536231884
1997.72146118721	0.0383022774327122
1997.72420091324	0.0683229813664596
1997.72694063927	0.0610766045548654
1997.7296803653	0.0610766045548654
1997.73242009132	0.0507246376811594
1997.73515981735	0.0507246376811594
1997.73789954338	0.046583850931677
1997.74063926941	0.0714285714285714
1997.74337899543	0.0641821946169772
1997.74611872146	0.0527950310559006
1997.74885844749	0.0548654244306418
1997.75159817352	0.0445134575569358
1997.75273972603	0.0755693581780538
1997.75547945205	0.077639751552795
1997.75821917808	0.0559006211180124
1997.76095890411	0.0703933747412008
1997.76369863014	0.072463768115942
1997.76643835616	0.062111801242236
1997.76917808219	0.056935817805383
1997.77191780822	0.0403726708074534
1997.77465753425	0.118012422360248
1997.77739726027	0.0527950310559006
1997.7801369863	0.0434782608695652
1997.78287671233	0.031055900621118
1997.78561643836	0.0238095238095238
1997.78835616438	0.0082815734989648
1997.79109589041	0.025879917184265
1997.79383561644	0.0227743271221532
1997.79657534247	0.0641821946169772
1997.79931506849	0.0289855072463768
1997.80205479452	0.0507246376811594
1997.80479452055	0.0703933747412008
1997.80753424658	0.0507246376811594
1997.8102739726	0.0383022774327122
1997.81301369863	0.0683229813664596
1997.81575342466	0.0600414078674948
1997.81849315068	0.0590062111801242
1997.82123287671	0.0445134575569358
1997.82397260274	0.0683229813664596
1997.82671232877	0.0734989648033126
1997.82945205479	0.0652173913043478
1997.83219178082	0.0869565217391304
1997.83607305936	0.102484472049689
1997.83881278539	0.0434782608695652
1997.84155251142	0.0455486542443064
1997.84429223744	0.0403726708074534
1997.84703196347	0.056935817805383
1997.8497716895	0.0662525879917184
1997.85251141553	0.0921325051759834
1997.85525114155	0.0559006211180124
1997.85799086758	0.0662525879917184
1997.86073059361	0.0548654244306418
1997.86347031963	0.0279503105590062
1997.86621004566	0.036231884057971
1997.86894977169	0.0527950310559006
1997.87168949772	0.0300207039337474
1997.87442922374	0.0227743271221532
1997.87716894977	0.0134575569358178
1997.8799086758	0.0041407867494824
1997.88264840183	0.0227743271221532
1997.88538812785	-0.0031055900621118
1997.88812785388	0.0559006211180124
1997.89086757991	0.0175983436853002
1997.89360730594	0.0579710144927536
1997.89634703196	0.0579710144927536
1997.89908675799	0.0320910973084886
1997.90182648402	0.0341614906832298
1997.90456621005	0.062111801242236
1997.90730593607	0.0424430641821946
1997.9100456621	0.0341614906832298
1997.91278538813	0.0486542443064182
1997.91552511416	0.0351966873706004
1997.91826484018	0.0124223602484472
1997.91940639269	0.010351966873706
1997.92214611872	0.0279503105590062
1997.92488584475	0.062111801242236
1997.92762557078	0.0631469979296066
1997.9303652968	0.100414078674948
1997.93310502283	0.0445134575569358
1997.93584474886	0.046583850931677
1997.93858447489	0.0351966873706004
1997.94132420091	0.0755693581780538
1997.94406392694	0.0600414078674948
1997.94680365297	0.0610766045548654
1997.949543379	0.0424430641821946
1997.95228310502	0.0393374741200828
1997.95502283105	0.0714285714285714
1997.95776255708	0.0351966873706004
1997.96050228311	0.0445134575569358
1997.96324200913	0.025879917184265
1997.96598173516	0.0590062111801242
1997.96872146119	0.0527950310559006
1997.97146118721	0.0300207039337474
1997.97420091324	0.0289855072463768
1997.97694063927	0.0093167701863354
1997.9796803653	0.0186335403726708
1997.98242009132	0.0134575569358178
1997.98515981735	0.0041407867494824
1997.98789954338	0.0351966873706004
1997.99063926941	0.005175983436853
1997.99337899543	-0.0175983436853002
1997.99611872146	0.0093167701863354
1997.99885844749	0.010351966873706
1998.00273972603	-0.0144927536231884
1998.00547945205	-0.0165631469979296
1998.00821917808	-0.0031055900621118
1998.01095890411	-0.015527950310559
1998.01369863014	-0.015527950310559
1998.01643835616	0.041407867494824
1998.01917808219	0.0424430641821946
1998.02191780822	0.0300207039337474
1998.02465753425	0.010351966873706
1998.02739726027	-0.0020703933747412
1998.0301369863	-0.010351966873706
1998.03287671233	-0.0093167701863354
1998.03561643836	0.0082815734989648
1998.03835616438	0.0134575569358178
1998.04109589041	0.031055900621118
1998.04383561644	-0.0269151138716356
1998.04657534247	0.0031055900621118
1998.04931506849	-0.0165631469979296
1998.05205479452	-0.0652173913043478
1998.05479452055	-0.0610766045548654
1998.05753424658	-0.041407867494824
1998.0602739726	-0.0590062111801242
1998.06301369863	-0.0890269151138716
1998.06575342466	-0.0538302277432712
1998.06849315069	-0.0341614906832298
1998.07123287671	-0.0062111801242236
1998.07397260274	-0.0020703933747412
1998.07671232877	0
1998.07945205479	-0.0217391304347826
1998.08219178082	0.0072463768115942
1998.08493150685	-0.0072463768115942
1998.08607305936	-0.0144927536231884
1998.08881278539	-0.0062111801242236
1998.09155251142	-0.0217391304347826
1998.09429223744	0.0175983436853002
1998.09703196347	0.0217391304347826
1998.0997716895	-0.0175983436853002
1998.10251141553	-0.010351966873706
1998.10525114155	0.005175983436853
1998.10799086758	0.0134575569358178
1998.11073059361	0.0196687370600414
1998.11347031963	0.0403726708074534
1998.11621004566	0.0093167701863354
1998.11894977169	0.0134575569358178
1998.12168949772	0.0113871635610766
1998.12442922374	0.005175983436853
1998.12716894977	0.0041407867494824
1998.1299086758	0.0238095238095238
1998.13264840183	-0.0175983436853002
1998.13538812785	-0.0041407867494824
1998.13812785388	-0.0020703933747412
1998.14086757991	0.0093167701863354
1998.14360730594	0.0341614906832298
1998.14634703196	0.0031055900621118
1998.14908675799	0.0496894409937888
1998.15182648402	0.0641821946169772
1998.15456621005	0.0486542443064182
1998.15730593607	0.0227743271221532
1998.1600456621	0.015527950310559
1998.16278538813	0.0144927536231884
1998.16552511416	0.0041407867494824
1998.16826484018	0.0196687370600414
1998.16940639269	0.0144927536231884
1998.17214611872	0.015527950310559
1998.17488584475	0.0238095238095238
1998.17762557078	0.031055900621118
1998.1803652968	0.0300207039337474
1998.18310502283	0.0217391304347826
1998.18584474886	0.0134575569358178
1998.18858447489	0.0320910973084886
1998.19132420091	0.056935817805383
1998.19406392694	0.0331262939958592
1998.19680365297	0.0093167701863354
1998.199543379	0.0165631469979296
1998.20228310502	0.020703933747412
1998.20502283105	0.0507246376811594
1998.20776255708	0.0134575569358178
1998.21050228311	0.0320910973084886
1998.21324200913	0.041407867494824
1998.21598173516	0.0527950310559006
1998.21872146119	0.0238095238095238
1998.22146118721	0.0269151138716356
1998.22420091324	0.0527950310559006
1998.22694063927	0.0631469979296066
1998.2296803653	0.0320910973084886
1998.23242009132	0.0289855072463768
1998.23515981735	0.0455486542443064
1998.23789954338	0.0548654244306418
1998.24063926941	0.025879917184265
1998.24337899543	0.0496894409937888
1998.25273972603	0.0424430641821946
1998.25547945205	0.0227743271221532
1998.25821917808	-0.0010351966873706
1998.26095890411	-0.0093167701863354
1998.26369863014	0.015527950310559
1998.26643835616	0.0341614906832298
1998.26917808219	0.0372670807453416
1998.27191780822	0.0703933747412008
1998.27465753425	0.0900621118012422
1998.27739726027	0.0486542443064182
1998.2801369863	0.0341614906832298
1998.28287671233	0.0020703933747412
1998.28561643836	-0.0248447204968944
1998.28835616438	-0.0093167701863354
1998.29109589041	-0.0041407867494824
1998.29383561644	0.0248447204968944
1998.29657534247	0.0031055900621118
1998.29931506849	-0.0113871635610766
1998.30205479452	-0.020703933747412
1998.30479452055	0
1998.30753424658	0.0196687370600414
1998.3102739726	0.031055900621118
1998.31301369863	0.0134575569358178
1998.31575342466	0.0320910973084886
1998.31849315068	0.0341614906832298
1998.32123287671	0.0331262939958592
1998.32397260274	0.0165631469979296
1998.32671232877	0.0238095238095238
1998.32945205479	-0.0041407867494824
1998.33219178082	0.0279503105590062
1998.33493150685	0.0134575569358178
1998.33607305936	0.041407867494824
1998.33881278539	0.0144927536231884
1998.34155251142	0.0196687370600414
1998.34429223744	0.0072463768115942
1998.34703196347	0.0196687370600414
1998.3497716895	0.0082815734989648
1998.35251141553	0.0082815734989648
1998.35525114155	-0.020703933747412
1998.35799086758	0.0124223602484472
1998.36073059361	0.0248447204968944
1998.36347031963	0.0113871635610766
1998.36621004566	0.015527950310559
1998.36894977169	0.0383022774327122
1998.37168949772	0.0269151138716356
1998.37442922374	0.005175983436853
1998.37716894977	0.0041407867494824
1998.3799086758	0.0165631469979296
1998.38264840183	0.0351966873706004
1998.38538812785	0.0383022774327122
1998.38812785388	0.0455486542443064
1998.39086757991	0.0393374741200828
1998.39360730594	0.0320910973084886
1998.39634703196	0.020703933747412
1998.39908675799	0.0486542443064182
1998.40182648402	0.0486542443064182
1998.40456621005	0.0248447204968944
1998.40730593607	0.0300207039337474
1998.4100456621	0.0175983436853002
1998.41278538813	0.046583850931677
1998.41552511416	0.0600414078674948
1998.41940639269	0.046583850931677
1998.42214611872	0.0289855072463768
1998.42488584475	0.0641821946169772
1998.42762557078	0.0962732919254658
1998.4303652968	0.0527950310559006
1998.43310502283	0.0424430641821946
1998.43584474886	0.0683229813664596
1998.43858447489	0.0372670807453416
1998.44132420091	0.0527950310559006
1998.44406392694	0.0320910973084886
1998.44680365297	0.05175983436853
1998.449543379	0.0434782608695652
1998.45228310502	0.056935817805383
1998.45502283105	0.0683229813664596
1998.45776255708	0.0693581780538302
1998.46050228311	0.056935817805383
1998.46324200913	0.0507246376811594
1998.46598173516	0.0631469979296066
1998.46872146119	0.05175983436853
1998.47146118721	0.0507246376811594
1998.47420091324	0.0548654244306418
1998.47694063927	0.0455486542443064
1998.4796803653	0.0693581780538302
1998.48242009132	0.062111801242236
1998.48515981735	0.0807453416149068
1998.48789954338	0.0766045548654244
1998.49063926941	0.0590062111801242
1998.49337899543	0.036231884057971
1998.49611872146	0.0403726708074534
1998.49885844749	0.0434782608695652
1998.50159817352	0.0445134575569358
1998.50273972603	0.0693581780538302
1998.50547945205	0.0476190476190476
1998.50821917808	0.0797101449275362
1998.51095890411	0.0745341614906832
1998.51369863014	0.107660455486542
1998.51643835616	0.0910973084886128
1998.51917808219	0.0693581780538302
1998.52191780822	0.0703933747412008
1998.52465753425	0.0538302277432712
1998.52739726027	0.087991718426501
1998.5301369863	0.127329192546584
1998.53287671233	0.0993788819875776
1998.53561643836	0.0683229813664596
1998.53835616438	0.0383022774327122
1998.54109589041	0.072463768115942
1998.54383561644	0.0527950310559006
1998.54657534247	0.0579710144927536
1998.54931506849	0.0755693581780538
1998.55205479452	0.0745341614906832
1998.55479452055	0.0320910973084886
1998.55753424658	0.0403726708074534
1998.5602739726	0.0279503105590062
1998.56301369863	0.0383022774327122
1998.56575342466	0.0548654244306418
1998.56849315068	0.0590062111801242
1998.57123287671	0.0910973084886128
1998.57397260274	0.0559006211180124
1998.57671232877	0.0476190476190476
1998.57945205479	0.025879917184265
1998.58219178082	0.0393374741200828
1998.58607305936	0.0031055900621118
1998.58881278539	0.0372670807453416
1998.59155251142	0.0507246376811594
1998.59429223744	0.0538302277432712
1998.59703196347	0.0269151138716356
1998.5997716895	0.036231884057971
1998.60251141553	0.0869565217391304
1998.60525114155	0.0652173913043478
1998.60799086758	0.0320910973084886
1998.61073059361	0.046583850931677
1998.61347031963	0.0331262939958592
1998.61621004566	0.0496894409937888
1998.61894977169	0.0113871635610766
1998.62168949772	0.067287784679089
1998.62442922374	0.0786749482401656
1998.62716894977	0.0600414078674948
1998.6299086758	0.041407867494824
1998.63264840183	0.0372670807453416
1998.63538812785	0.0383022774327122
1998.63812785388	0.0372670807453416
1998.64086757991	0.0351966873706004
1998.64360730594	0.0496894409937888
1998.64634703196	0.0755693581780538
1998.64908675799	0.0693581780538302
1998.65182648402	0.0559006211180124
1998.65456621005	0.0869565217391304
1998.65730593607	0.0848861283643892
1998.6600456621	0.0641821946169772
1998.66278538813	0.0590062111801242
1998.66552511416	0.0693581780538302
1998.66826484018	0.0755693581780538
1998.66940639269	0.0869565217391304
1998.67214611872	0.109730848861284
1998.67488584475	0.0973084886128364
1998.67762557078	0.067287784679089
1998.6803652968	0.0869565217391304
1998.68310502283	0.0910973084886128
1998.68584474886	0.087991718426501
1998.68858447489	0.0869565217391304
1998.69132420091	0.0755693581780538
1998.69406392694	0.0817805383022774
1998.69680365297	0.0703933747412008
1998.699543379	0.0745341614906832
1998.70228310502	0.101449275362319
1998.70502283105	0.0973084886128364
1998.70776255708	0.102484472049689
1998.71050228311	0.0962732919254658
1998.71324200913	0.0786749482401656
1998.71598173516	0.114906832298137
1998.71872146119	0.093167701863354
1998.72146118721	0.0755693581780538
1998.72420091324	0.067287784679089
1998.72694063927	0.0745341614906832
1998.7296803653	0.072463768115942
1998.73242009132	0.062111801242236
1998.73515981735	0.0507246376811594
1998.73789954338	0.0341614906832298
1998.74063926941	0.0631469979296066
1998.74337899543	0.0600414078674948
1998.74611872146	0.0600414078674948
1998.74885844749	0.0424430641821946
1998.75159817352	0.0434782608695652
1998.75273972603	0.0962732919254658
1998.75547945205	0.0424430641821946
1998.75821917808	0.0217391304347826
1998.76095890411	0.0538302277432712
1998.76369863014	0.0838509316770186
1998.76643835616	0.0559006211180124
1998.76917808219	0.056935817805383
1998.77191780822	0.113871635610766
1998.77465753425	0.0973084886128364
1998.77739726027	0.0890269151138716
1998.7801369863	0.0548654244306418
1998.78287671233	0.0693581780538302
1998.78561643836	0.0910973084886128
1998.78835616438	0.0859213250517598
1998.79109589041	0.0734989648033126
1998.79383561644	0.098343685300207
1998.79657534247	0.0548654244306418
1998.79931506849	0.0662525879917184
1998.80205479452	0.05175983436853
1998.80479452055	0.0703933747412008
1998.80753424658	0.0848861283643892
1998.8102739726	0.0807453416149068
1998.81301369863	0.0797101449275362
1998.81575342466	0.0714285714285714
1998.81849315069	0.098343685300207
1998.82123287671	0.0942028985507246
1998.82397260274	0.0942028985507246
1998.82671232877	0.0962732919254658
1998.82945205479	0.093167701863354
[truncated: 5,906 more rows]
